# Supplementary material for: Clonality-Climate Relationships along Latitudinal Gradient across China: Adaptation of Clonality to Environments
Source: PLoS One. 2014 Apr 7;9(4):e94009. doi: 10.1371/journal.pone.0094009 (PMC3977992; doi:10.1371/journal.pone.0094009)
Supplement: Table S1 — Coordinates of sites and their species richness and proportion of clonal plants. (XLS) [file pone.0094009.s001.xls]

## Sheet: Ye et al (PONE-D-13-36274) 
	Table S1 Coordinates of sites and their species richness and proportion of clonal plants
	plots	latitude(°)	longitude(°)	richness	proportion of clonal plants
	1	18.84	109.9	49	0.122
	2	18.88	110.42	107	0.075
	3	19.01	109.54	8	0.875
	4	19.03	109.5	8	0.5
	5	19.06	110.26	17	0.471
	6	19.18	110.03	42	0.286
	7	19.18	108.9	77	0.091
	8	19.19	109.99	60	0.217
	9	19.19	108.95	45	0.067
	10	19.31	109.12	32	0.219
	11	19.31	109.53	28	0.25
	12	19.32	108.85	23	0.522
	13	19.56	109.43	74	0.122
	14	19.79	109.87	31	0.581
	15	19.81	109.51	16	0.5
	16	20.32	110.13	44	0.227
	17	21.09	109.88	39	0.41
	18	21.31	101.72	28	0.429
	19	21.39	110.59	4	1
	20	21.5	100.75	18	0.444
	21	21.52	100.58	29	0.31
	22	21.61	110.29	11	0.455
	23	21.63	101.2	34	0.265
	24	21.65	110.62	19	0.579
	25	22.15	111.8	31	0.645
	26	22.24	112.59	2	1
	27	22.25	109.57	49	0.306
	28	22.31	100.8	147	0.313
	29	22.31	100.99	60	0.283
	30	22.32	114.01	16	0.188
	31	22.34	114.15	40	0.475
	32	22.35	114.05	35	0.486
	33	22.35	114.04	20	0.2
	34	22.36	114.11	34	0.324
	35	22.37	114.03	33	0.455
	36	22.38	114.13	24	0.375
	37	22.39	114.03	26	0.308
	38	22.39	114.13	40	0.45
	39	22.4	114.09	26	0.615
	40	22.41	114.11	34	0.265
	41	22.41	113.99	56	0.393
	42	22.41	114.08	20	0.55
	43	22.42	114.06	34	0.412
	44	22.42	114.13	56	0.375
	45	22.43	114.02	42	0.381
	46	22.44	114.04	38	0.447
	47	22.45	114.23	22	0.682
	48	22.46	114.13	30	0.4
	49	22.46	101.17	60	0.267
	50	22.46	101.34	101	0.376
	51	22.49	114.16	22	0.773
	52	22.5	114.09	30	0.533
	53	22.51	114.2	56	0.607
	54	22.52	114.18	29	0.483
	55	22.52	114.19	31	0.29
	56	22.52	114.18	27	0.407
	57	22.52	114.27	23	0.391
	58	22.96	115.43	43	0.14
	59	23.01	112.37	32	0.5
	60	23.03	112.34	82	0.134
	61	23.03	104.43	16	0.5
	62	23.06	112.34	15	0.733
	63	23.08	112.35	30	0.467
	64	23.1	104.3	24	0.625
	65	23.11	120.67	7	0.714
	66	23.21	113.27	109	0.119
	67	23.24	112.44	82	0.39
	68	23.25	112.37	50	0.22
	69	23.27	104.22	48	0.375
	70	23.28	99.07	36	0.444
	71	23.3	120.74	4	0.25
	72	23.32	99.1	25	0.56
	73	23.42	102.02	17	0.412
	74	23.45	121.14	5	0.6
	75	23.47	98.98	16	0.563
	76	23.5	104.72	85	0.471
	77	23.52	104.56	78	0.449
	78	23.56	104.76	66	0.545
	79	23.6	120.83	9	0.444
	80	23.64	104.56	77	0.468
	81	23.7	113.04	16	0.563
	82	23.7	106.87	102	0.353
	83	23.71	114.25	41	0.22
	84	23.72	106.94	65	0.323
	85	23.73	117.31	6	0.667
	86	23.77	117.42	6	0.5
	87	23.81	120.75	10	0.5
	88	23.82	117.4	8	0.5
	89	23.83	117.36	7	0.429
	90	23.89	99.01	59	0.525
	91	24.1	99.19	74	0.473
	92	24.15	97.75	81	0.444
	93	24.22	106.33	47	0.511
	94	24.26	113.54	30	0.233
	95	24.27	106.27	53	0.434
	96	24.27	106.19	59	0.305
	97	24.4	118.03	27	0.667
	98	24.42	118.04	15	0.4
	99	24.43	118.06	9	0.556
	100	24.44	118.06	15	0.333
	101	24.46	117.41	30	0.433
	102	24.46	100.84	61	0.41
	103	24.5	117.37	91	0.451
	104	24.51	117.3	19	0.316
	105	24.53	101.08	69	0.58
	106	24.54	121.4	10	0.6
	107	24.58	101.42	56	0.286
	108	24.62	113.42	15	0.933
	109	24.64	98.11	35	0.514
	110	24.66	102.22	46	0.435
	111	24.69	113.31	33	0.303
	112	24.7	118.12	26	0.423
	113	24.71	110.44	57	0.281
	114	24.74	113.7	10	0.5
	115	24.76	106.2	34	0.529
	116	24.77	113.35	22	0.318
	117	24.77	113.24	38	0.632
	118	24.79	106.02	47	0.426
	119	24.8	110.39	78	0.359
	120	24.81	110.42	66	0.364
	121	24.81	110.47	86	0.314
	122	24.83	106.22	25	0.6
	123	24.83	110.46	94	0.362
	124	24.85	110.4	59	0.305
	125	24.85	110.47	58	0.241
	126	24.87	114.14	29	0.172
	127	24.89	116.48	23	0.391
	128	24.89	113.17	48	0.271
	129	24.89	112.9	62	0.371
	130	24.9	100.79	58	0.362
	131	24.93	102.55	105	0.419
	132	24.96	101.22	84	0.381
	133	24.98	111.83	16	0.375
	134	25	102.47	73	0.315
	135	25.02	116.34	18	0.778
	136	25.02	117.49	21	0.476
	137	25.02	118.74	8	0.375
	138	25.03	113.31	44	0.273
	139	25.04	118.13	55	0.491
	140	25.04	117.52	19	0.474
	141	25.06	102.55	61	0.475
	142	25.08	118.29	29	0.414
	143	25.08	110.34	60	0.3
	144	25.12	110.15	80	0.338
	145	25.15	113.58	20	0.6
	146	25.16	111.18	22	0.227
	147	25.24	102.79	85	0.482
	148	25.24	98.35	60	0.283
	149	25.25	113.26	20	0.75
	150	25.26	113.41	26	0.385
	151	25.27	102.54	19	0.263
	152	25.32	118.03	52	0.519
	153	25.4	119.02	29	0.276
	154	25.4	98.29	60	0.45
	155	25.41	118.99	37	0.432
	156	25.42	100.06	23	0.348
	157	25.44	116.04	9	0.444
	158	25.54	119.59	19	0.368
	159	25.56	119.58	5	0.8
	160	25.57	102.88	85	0.388
	161	25.6	118.99	40	0.425
	162	25.62	110.6	75	0.373
	163	25.63	110.66	69	0.406
	164	25.64	110.71	47	0.489
	165	25.66	110.63	50	0.44
	166	25.68	118.95	36	0.444
	167	25.71	119.07	62	0.516
	168	25.77	110.05	52	0.212
	169	25.79	110.01	74	0.378
	170	25.79	110.08	46	0.37
	171	25.8	109.95	43	0.419
	172	25.97	102.71	34	0.529
	173	26.03	113.6	35	0.4
	174	26.04	113.76	20	0.5
	175	26.28	110.29	13	0.692
	176	26.37	110.34	25	0.48
	177	26.45	103.11	31	0.387
	178	26.56	117.18	85	0.306
	179	26.56	117.18	51	0.314
	180	26.57	117.22	45	0.422
	181	26.58	117.21	64	0.313
	182	26.58	117.12	42	0.357
	183	26.59	117.21	46	0.391
	184	26.59	117.14	52	0.346
	185	26.61	117.15	39	0.385
	186	26.61	117.17	70	0.271
	187	26.62	117.17	49	0.265
	188	26.62	117.2	13	0.462
	189	26.63	118.14	23	0.217
	190	26.63	117.18	50	0.38
	191	26.63	117.17	49	0.408
	192	26.63	117.17	48	0.292
	193	26.63	117.15	92	0.337
	194	26.64	118.16	11	0.455
	195	26.64	117.19	40	0.375
	196	26.65	118.12	6	0.833
	197	26.68	118.06	11	0.727
	198	26.7	118.13	10	0.5
	199	26.78	109.66	16	0.438
	200	26.8	109.74	32	0.375
	201	26.86	100.15	46	0.348
	202	26.87	118.75	48	0.521
	203	26.88	118.74	24	0.667
	204	26.89	118.78	39	0.513
	205	26.9	118.77	50	0.58
	206	26.99	118.73	19	0.526
	207	27.12	118.17	9	0.444
	208	27.19	119.37	28	0.393
	209	27.3	112.56	20	0.5
	210	27.45	118.82	8	0.75
	211	27.46	100.02	16	0.25
	212	27.65	117.36	9	0.333
	213	27.73	113.11	18	0.5
	214	27.9	118.41	37	0.432
	215	27.99	118.36	38	0.421
	216	28.01	118.49	36	0.472
	217	28.02	99.42	30	0.2
	218	28.09	118.5	35	0.4
	219	28.09	117.79	16	0.438
	220	28.097	113.18	14	0.5
	221	28.11	112.9	5	0.6
	222	28.14	113.23	9	0.667
	223	28.37	86.97	16	0.75
	224	28.42	87.12	15	0.6
	225	28.47	87.08	12	0.5
	226	28.47	86.97	15	0.667
	227	28.52	109.55	19	0.368
	228	28.53	87	11	0.273
	229	28.54	112.23	4	0.75
	230	28.64	99.9	24	0.417
	231	28.83	111.4	22	0.545
	232	28.84	111.91	6	0.667
	233	28.91	109.76	20	0.2
	234	28.93	109.91	35	0.371
	235	28.95	109.78	15	0.4
	236	29.07	88.05	22	0.591
	237	29.12	87.81	14	0.5
	238	29.14	110.5	39	0.333
	239	29.32	121.55	44	0.386
	240	29.34	121.47	42	0.405
	241	29.37	121.45	31	0.419
	242	29.39	121.48	56	0.304
	243	29.48	121.48	55	0.364
	244	29.53	117.78	41	0.488
	245	29.54	117.43	33	0.394
	246	29.57	121.47	51	0.275
	247	29.62	118.1	44	0.591
	248	29.7	117.97	38	0.553
	249	29.79	118.57	22	0.5
	250	29.82	117.65	26	0.385
	251	29.83	118.46	37	0.459
	252	29.86	117.75	24	0.25
	253	30.11	118.04	32	0.469
	254	30.15	101.89	26	0.462
	255	30.16	118.74	50	0.42
	256	30.18	118.28	27	0.556
	257	30.18	118.56	23	0.522
	258	30.19	118.07	31	0.548
	259	30.2	118.74	35	0.486
	260	30.23	118.25	77	0.39
	261	30.23	101.39	51	0.353
	262	30.26	118.56	24	0.375
	263	30.26	118.36	18	0.333
	264	30.32	118.6	23	0.478
	265	30.34	118.54	45	0.4
	266	30.37	118.32	30	0.433
	267	30.42	118.23	35	0.486
	268	30.43	117.83	71	0.366
	269	30.44	116.27	22	0.455
	270	30.44	116.27	35	0.486
	271	30.44	101.73	45	0.333
	272	30.49	116.27	41	0.488
	273	30.53	117.9	55	0.4
	274	30.53	117.87	31	0.29
	275	30.53	117.9	33	0.364
	276	30.54	118.67	37	0.405
	277	30.55	102.3	68	0.353
	278	30.57	118.13	50	0.44
	279	30.61	117.52	21	0.429
	280	30.63	102.25	43	0.326
	281	30.63	102.41	32	0.344
	282	30.64	116.43	47	0.426
	283	30.65	117.51	31	0.419
	284	30.67	118.66	24	0.25
	285	30.7	118.41	54	0.222
	286	30.71	102.36	23	0.217
	287	30.71	101.6	53	0.34
	288	30.73	116.32	33	0.212
	289	30.8	116.38	61	0.377
	290	30.81	117.96	14	0.643
	291	30.83	116.34	31	0.452
	292	30.88	116.39	21	0.429
	293	30.94	110.43	14	0.214
	294	30.96	111.04	44	0.364
	295	30.98	103.01	35	0.514
	296	30.99	120.26	60	0.35
	297	31.03	120.39	32	0.469
	298	31.06	120.34	35	0.229
	299	31.1	118.19	40	0.375
	300	31.1	120.21	24	0.583
	301	31.13	116.09	28	0.5
	302	31.17	103.09	31	0.581
	303	31.18	120.13	28	0.25
	304	31.21	120.22	29	0.379
	305	31.22	117.28	45	0.4
	306	31.23	110.64	19	0.421
	307	31.27	119.84	40	0.425
	308	31.34	119.74	56	0.339
	309	31.34	119.36	35	0.343
	310	31.35	110.4	12	0.583
	311	31.35	119.82	75	0.413
	312	31.37	116.25	66	0.379
	313	31.37	116.27	31	0.516
	314	31.39	116.26	33	0.455
	315	31.43	116.26	49	0.388
	316	31.43	110.44	19	0.421
	317	31.43	119.36	44	0.5
	318	31.49	116.8	37	0.541
	319	31.51	119.29	67	0.403
	320	31.52	119.36	18	0.667
	321	31.54	110.69	13	0.385
	322	31.62	102.51	83	0.386
	323	31.63	102.46	57	0.404
	324	31.64	110.71	21	0.286
	325	31.75	109.9	43	0.442
	326	31.83	110.8	19	0.526
	327	31.84	115.9	34	0.353
	328	31.87	118.59	43	0.442
	329	31.93	119.17	13	0.615
	330	31.94	110.42	35	0.514
	331	31.94	119.17	51	0.431
	332	32.12	119.44	56	0.286
	333	32.13	118.59	63	0.46
	334	32.14	118.78	64	0.344
	335	32.14	118.77	52	0.423
	336	32.16	118.7	41	0.341
	337	32.19	118.69	48	0.313
	338	32.27	118.3	20	0.3
	339	32.28	119.49	19	0.526
	340	32.29	118.32	59	0.39
	341	32.37	118.36	41	0.317
	342	32.39	80.44	8	0.5
	343	32.41	82.57	10	0.4
	344	32.76	117.98	14	0.786
	345	32.78	118.95	10	0.6
	346	32.81	117.94	20	0.4
	347	32.83	117.96	54	0.352
	348	32.88	117.91	20	0.4
	349	33.3	120.46	18	0.5
	350	33.32	120.42	16	0.375
	351	33.33	120.46	9	0.667
	352	33.69	118.72	5	0.8
	353	33.78	119.16	7	0.714
	354	34.06	120.06	6	0.5
	355	34.13	119.66	5	0.4
	356	34.15	116.97	23	0.261
	357	34.16	117.14	19	0.421
	358	34.21	119.8	2	1
	359	34.52	119.17	25	0.48
	360	34.67	119.09	95	0.253
	361	34.68	119.26	54	0.37
	362	34.85	117.06	7	1
	363	35	118.09	27	0.407
	364	35.66	119.22	17	0.294
	365	35.67	116.96	21	0.333
	366	35.72	106.33	18	0.333
	367	35.76	118.35	9	0.667
	368	35.87	106.08	11	0.273
	369	36.02	105.46	11	0.273
	370	36.11	120.59	20	0.45
	371	36.12	120.65	10	0.4
	372	36.13	105.9	22	0.409
	373	36.13	120.63	10	0.6
	374	36.15	116.58	14	0.429
	375	36.18	120.65	57	0.421
	376	36.18	120.8	11	0.545
	377	36.19	118.5	31	0.548
	378	36.24	116.99	19	0.579
	379	36.27	117.12	30	0.433
	380	36.27	117.07	23	0.435
	381	36.3	118.05	33	0.364
	382	36.35	117.14	32	0.313
	383	36.42	118.56	13	0.385
	384	36.52	105.4	16	0.688
	385	36.62	118.29	17	0.118
	386	36.62	117.11	8	0.25
	387	36.63	118.26	18	0.167
	388	36.63	118.29	13	0.462
	389	36.64	118.52	30	0.2
	390	36.69	118.48	14	0.357
	391	36.78	105.73	13	0.462
	392	36.84	121.56	12	0.583
	393	36.91	121.06	11	0.636
	394	36.96	121.26	31	0.387
	395	36.98	106.1	12	0.583
	396	37	120.03	19	0.421
	397	37.02	120.72	17	0.588
	398	37.07	107.21	10	0.2
	399	37.08	121.1	26	0.423
	400	37.12	121.95	12	0.667
	401	37.13	122.02	25	0.44
	402	37.14	121.46	27	0.481
	403	37.21	121.74	36	0.333
	404	37.23	121.51	25	0.36
	405	37.23	121.59	23	0.565
	406	37.26	106.49	16	0.563
	407	37.26	120.91	19	0.474
	408	37.26	118.53	10	0.2
	409	37.3	122.51	18	0.389
	410	37.3	118.49	12	0.333
	411	37.34	120.47	11	0.364
	412	37.38	122.11	15	0.667
	413	37.4	105.4	13	0.308
	414	37.42	122.18	39	0.513
	415	37.44	118.38	6	0.333
	416	37.48	118.63	7	0.429
	417	37.5	118.49	13	0.615
	418	37.5	118.39	9	0.333
	419	37.5	118.67	8	0.25
	420	37.51	118.42	12	0.25
	421	37.51	118.59	7	0.571
	422	37.55	105.55	9	0.222
	423	37.56	122.18	11	0.545
	424	37.58	118.57	8	0.5
	425	37.67	106.85	12	0.333
	426	37.81	106.98	14	0.286
	427	37.95	106.87	11	0.455
	428	38.13	106.25	16	0.375
	429	38.26	106.54	15	0.333
	430	38.26	111.75	22	0.227
	431	38.31	111.81	17	0.294
	432	38.36	111.86	16	0.313
	433	38.37	111.87	22	0.409
	434	38.4	111.87	14	0.286
	435	38.41	111.9	16	0.375
	436	38.41	111.93	18	0.222
	437	38.43	111.76	11	0.364
	438	38.44	111.75	9	0.444
	439	38.44	111.74	13	0.308
	440	38.45	111.8	13	0.308
	441	38.46	111.98	21	0.381
	442	38.46	111.78	6	0.333
	443	38.47	111.9	11	0.455
	444	38.47	111.82	13	0.154
	445	38.47	111.71	17	0.235
	446	38.47	111.82	22	0.273
	447	38.48	111.83	9	0.222
	448	38.49	111.54	12	0.25
	449	38.49	111.8	9	0.222
	450	38.51	111.79	15	0.2
	451	38.53	111.73	16	0.438
	452	38.54	106.59	6	0.333
	453	38.54	111.73	11	0.364
	454	38.61	111.61	12	0.417
	455	38.66	117.58	13	0.231
	456	38.69	106.01	8	0.375
	457	38.71	111.82	16	0.438
	458	38.8	105.95	12	0.167
	459	38.8	111.69	15	0.4
	460	38.93	117.66	9	0.111
	461	39.03	106.28	9	0.333
	462	39.05	112.26	9	0.444
	463	39.15	109.11	22	0.455
	464	39.15	106.12	12	0.5
	465	39.22	110.12	5	0.6
	466	39.27	107.8	5	0.2
	467	39.31	110.13	7	0.286
	468	39.35	117.05	20	0.2
	469	39.36	117.09	7	0.143
	470	39.38	109.89	23	0.435
	471	39.42	108.1	5	0.6
	472	39.45	112.18	17	0.529
	473	39.47	115.69	40	0.375
	474	39.49	108.39	16	0.375
	475	39.53	115.7	33	0.485
	476	39.53	115.67	36	0.417
	477	39.54	106.64	8	0.375
	478	39.55	115.54	39	0.41
	479	39.56	115.49	27	0.444
	480	39.57	109.93	15	0.4
	481	39.59	115.58	30	0.367
	482	39.6	115.64	27	0.519
	483	39.62	108.82	2	0.5
	484	39.68	107.75	5	0.2
	485	39.69	115.82	29	0.379
	486	39.72	115.57	22	0.273
	487	39.72	115.5	25	0.56
	488	39.74	106.91	11	0.545
	489	39.75	115.72	35	0.543
	490	39.76	115.98	32	0.469
	491	39.77	115.67	23	0.478
	492	39.79	109.27	7	0.429
	493	39.81	115.85	37	0.459
	494	39.82	115.6	19	0.474
	495	39.82	115.8	25	0.44
	496	39.82	115.81	25	0.36
	497	39.83	115.76	29	0.448
	498	39.84	115.8	15	0.733
	499	39.85	115.43	35	0.371
	500	39.85	115.82	15	0.2
	501	39.85	115.79	15	0.333
	502	39.86	115.42	26	0.577
	503	39.88	117.29	19	0.526
	504	39.89	115.43	22	0.364
	505	39.92	115.58	28	0.571
	506	39.93	115.46	37	0.568
	507	39.94	107.45	9	0.222
	508	39.94	117.19	17	0.412
	509	39.94	117.24	17	0.294
	510	40.01	109.35	7	0.571
	511	40.01	117.37	33	0.485
	512	40.02	117.44	29	0.448
	513	40.02	117.53	17	0.647
	514	40.02	117.32	17	0.412
	515	40.02	117.26	60	0.433
	516	40.12	117.43	22	0.455
	517	41.54	127.79	14	0.5
	518	41.57	127.05	21	0.571
	519	41.91	82.79	12	0.5
	520	42.34	83.25	13	0.692
	521	42.81	83.46	8	0.375
	522	43.15	122.28	6	0.667
	523	43.15	122.25	16	0.438
	524	43.27	86.08	22	0.727
	525	43.3	128.07	22	0.5
	526	43.77	83.09	24	0.375
	527	44.05	123.57	22	0.682
	528	44.24	84.63	27	0.519
	529	44.61	84.74	29	0.31
	530	45.21	123.93	19	0.474
	531	45.42	122.66	38	0.395
	532	45.44	122.75	35	0.4
	533	45.66	124.01	25	0.48
	534	45.74	123.25	20	0.45
	535	45.99	123.7	8	0.75
	536	46.26	85.83	7	0.714
	537	48.3	121.84	25	0.52
	538	48.35	121.95	27	0.556
	539	48.48	122.84	11	0.727
	540	49.01	123.68	17	0.706
	541	49.12	122.44	18	0.722
	542	49.45	123.21	27	0.593
	543	49.77	122.32	18	0.667
	544	50.01	123.95	24	0.667
	545	50.13	123.63	17	0.647
